# Supplementary material for: Population genomics of Australian indigenous Mesorhizobium reveals diverse nonsymbiotic genospecies capable of nitrogen-fixing symbioses following horizontal gene transfer
Source: Microb Genom. 2023 Jan 5;9(1):mgen000918. doi: 10.1099/mgen.0.000918 (PMC9973854; doi:10.1099/mgen.0.000918)
Supplement: Supplementary material 3 [file mgen-9-918-s003.xlsx]

## Sheet: Table S1 - soil location
Table S1 – Soil sample locations in this study.
Location	Site ID	GPS	Cultivation Status	Crop - Plant	Year of Sampling
Ardath	AD1	-32.05030000, 118.12305556	cultivated	chickpea	2019
Badgingarra	B1-1	-30.19528, 115.50806	cultivated	wheat	2019
Badgingarra	B2-1	-30.18476, 115.53022	cultivated	wheat	2019
Badgingarra	B2-2	-30.18471, 115.53152	uncultivated	eucaliptus and barley grass	2019
Badgingarra	B2-3	-30.18467, 115.52986	uncultivated	eucaliptus and barley grass	2019
Badgingarra	B2-4	-30.1848, 115.52991	uncultivated	eucaliptus and barley grass	2019
Badgingarra	B2-5	-30.1848, 115.52983	cultivated	between chickpea crop and road	2019
Badgingarra	B2-6	-30.18491, 115.52935	cultivated	chickpea	2019
Badgingarra	B2-7	-30.18501, 115.52885	cultivated	chickpea	2019
Badgingarra	B2-8	-30.18511, 115.52833	cultivated	chickpea	2019
Badgingarra	B2-9	-30.18522, 115.52783	cultivated	chickpea, edge with serradella paddock	2019
Badgingarra	B3-1	-30.18598, 115.53141	uncultivated	brome, barley grass, eucalyptus	2019
Badgingarra	B3-2	-30.18752, 115.5326	uncultivated	brome, barley grass, eucalyptus	2019
Badgingarra	B4-1	-30.20187, 115.52461	uncultivated	daviesia sp.	2019
Boxwood Hill	BH1	-34.40541, 118.93713	cultivated	unknown, pasture	2019
Brookton	BR1-1	-32.36305833, 117.01555556	cultivated	unknown	2019
Canna	CA1	-29.01670833, 115.68388889	cultivated	wheat	2019
Corrigin	CO1-1	-32.33258889, 117.34166667	cultivated	lupin	2019
Esperance	ES1	-33.60435, 121.79052	cultivated	unknown	2019
Esperance	ES6	-33.506944, 121.083056	cultivated	unknown	2019
Esperance	ES7	-33.506944, 121.083056	cultivated	unknown	2019

## Sheet: Table S2 - primers
Table S2 – Primers used in this study.
name	sequence	notes	use	reference
515F	GTGCCAGCMGCCGCGGTAA	amplify 16S rRNA V4	microbiome analysis	Caporaso et al. 2011
806R	GGACTACHVGGGTWTCTAAT	amplify 16S rRNA V4	microbiome analysis	Caporaso et al. 2011
Meso_atpD_F	GGCGGCAAGATCGG	amplify atpD	microbiome analysis	this study
Meso_atpD_R	ATGTTGTCGACGAAGAACA	amplify atpD	microbiome analysis	this study
16S_For_A1	GGCTCACTGGCTCGGTA	amplify 16S of mesorhizobia	identification of mesorhizobia	this study
16S_For_A2	GGCTCACTGGTCCGGTA	amplify 16S of mesorhizobia	identification of mesorhizobia	this study
16S_Rev_A	ACCGTTCCAGCCGAA	amplify 16S of mesorhizobia	identification of mesorhizobia	this study
dnaK_F	AGCAGTTCTTCGGCAAGGA	amplify dnaK of mesorhizobia	screening of excojugants	this study
dnaK_R	GTGACCTCGATCTGCGG	amplify dnaK of mesorhizobia	screening of excojugants	this study
oriT_rlxS_F_BamHI_1700	AAATTTGGATCCCTAGCGATGTTGAGGGCATC	amplify entire ICEMlSymR7A oriT and rlxS region (end of msi107 to end of rlxS)	detection of ICEMlSymR7A	Verdonk et al., 2019
oriT_rlxS_R_BamHI_1700	AAATTTGGATCCCTACGAAACGCTATGTCCGC	amplify entire ICEMlSymR7A oriT and rlxS region (end of msi107 to end of rlxS)	detection of ICEMlSymR7A	Verdonk et al., 2019
RPO1	AATTTTCAAGCGTCGTGCCA		RPO1 PCR fingerprint	Richardson et al., 1995
R7A-CC1192_fosX_XmaI_F	tgatatcgaattcctgcagcCCAGATCGTCGAGCAGCTGG	amplify 1000 bp upstream fosX	generate fosX deletion mutant	this study
CC1192_fosX_cross_R	CACTAAATTCTCATTCCGCGGCCTCCCG	amplify 1000 bp upstream fosX	generate fosX deletion mutant	this study
CC1192_fosX_cross_F	CGCGGAATGAGAATTTAGTGCCCGACGCCAC	amplify 1000 bp downstream fosX	generate fosX deletion mutant	this study
CC1192_fosX_XbaI_R	ccaccgcggtggcggccgctGGGCAAGATGGCCGCGAT	amplify 1000 bp downstream fosX	generate fosX deletion mutant	this study
R7A_fosX_cross_R	TAAGTTCATTTCATTCCGCGGCCTCCCG	amplify 1000 bp upstream fosX	generate fosX deletion mutant	this study
R7A_fosX_cross_F	CGCGGAATGAAATGAACTTAGTGCCCGCC	amplify 1000 bp downstream fosX	generate fosX deletion mutant	this study
R7A_fosX_XbaI_R	ccaccgcggtggcggccgctGAGCAAGATGGCCGCGATG	amplify 1000 bp downstream fosX	generate fosX deletion mutant	this study
R7AfosX_Ext_F	GAAGCCGCTATTGCCAACG	amplify upstraeam the construct in R7A	mutant screening	this study
R7AfosX_Ext_R	GCGCGAACCGTAGAATTTGG	amplify downstraeam the construct in R7A	mutant screening	this study
CC1192fosX_Ext_F	GCGGTAAAAGGTGGCGAAG	amplify upstraeam the construct in CC1192	mutant screening	this study
CC1192fosX_Ext_R	CGCGCGAACCGTAGAATTTAG	amplify downstraeam the construct in CC1192	mutant screening	this study

## Sheet: Table S3 - isolates list
Table S3 – Mesorhizobium isolated from soil in this study.
Isolate ID	full name	accession number	Complete genome accession number	Country	Year	Source of isolation	Genospecies	Symbiotic prediction	ICESym donor strain
AD1-1	Mesorhizobium sp. AD1-1	JAIUGP000000000.1		Australia	2019	soil	ciceri	nonsymbiotic	NA
B1-1-1	Mesorhizobium sp. B1-1-1	VFWW00000000.1		Australia	2019	soil	M11A	nonsymbiotic	NA
B1-1-2	Mesorhizobium sp. B1-1-2	VFWV00000000.1		Australia	2019	soil	M11A	nonsymbiotic	NA
B1-1-3	Mesorhizobium sp. B1-1-3	VFWU00000000.1		Australia	2019	soil	M11A	nonsymbiotic	NA
B1-1-4	Mesorhizobium sp. B1-1-4	VFWT00000000.1		Australia	2019	soil	M11A	nonsymbiotic	NA
B1-1-5	Mesorhizobium sp. B1-1-5	VFWS00000000.1		Australia	2019	soil	M2I	nonsymbiotic	NA
B1-1-6	Mesorhizobium sp. B1-1-6	VFWR00000000.1		Australia	2019	soil	M11A	nonsymbiotic	NA
B1-1-7	Mesorhizobium sp. B1-1-7	VFWQ00000000.1		Australia	2019	soil	opportunistum	nonsymbiotic	NA
B1-1-8	Mesorhizobium sp. B1-1-8	VFWP00000000.1	CP083956.1; CP083957.1	Australia	2019	soil	M15A	nonsymbiotic	NA
B1-1-9	Mesorhizobium sp. B1-1-9	VFWO00000000.1		Australia	2019	soil	opportunistum	nonsymbiotic	NA
B2-1-1	Mesorhizobium sp. B2-1-1	VFWN00000000.1	CP083954.1; CP083955.1	Australia	2019	soil	M11A	nonsymbiotic	NA
B2-1-2	Mesorhizobium sp. B2-1-2	VFWM00000000.1		Australia	2019	soil	M11A	nonsymbiotic	NA
B2-1-3	Mesorhizobium sp. B2-1-3	VFWL00000000.1		Australia	2019	soil	M11A	nonsymbiotic	NA
B2-1-3A	Mesorhizobium sp. B2-1-3A	VFWK00000000.1		Australia	2019	soil	M13A	nonsymbiotic	NA
B2-1-4	Mesorhizobium sp. B2-1-4	VFWJ00000000.1		Australia	2019	soil	M11A	nonsymbiotic	NA
B2-1-5	Mesorhizobium sp. B2-1-5	VFWI00000000.1		Australia	2019	soil	M11A	nonsymbiotic	NA
B2-1-6	Mesorhizobium sp. B2-1-6	VFWH00000000.1		Australia	2019	soil	M11A	nonsymbiotic	NA
B2-1-8	Mesorhizobium sp. B2-1-8	VFWG00000000.1	CP083952.1; CP083953.1	Australia	2019	soil	M8C	nonsymbiotic	NA
B2-1-9	Mesorhizobium sp. B2-1-9	VFWF00000000.1		Australia	2019	soil	M11A	nonsymbiotic	NA
B2-2-1	Mesorhizobium sp. B2-2-1	VFWE00000000.1		Australia	2019	soil	M11A	nonsymbiotic	NA
B2-2-2	Mesorhizobium sp. B2-2-2	VFWD00000000.1		Australia	2019	soil	M11A	nonsymbiotic	NA
B2-2-3	Mesorhizobium sp. B2-2-3	VFWC00000000.1		Australia	2019	soil	M11A	nonsymbiotic	NA
B2-2-4	Mesorhizobium sp. B2-2-4	VFWB00000000.1		Australia	2019	soil	M11A	nonsymbiotic	NA
B2-3-10	Mesorhizobium sp. B2-3-10	VFVT00000000.1		Australia	2019	soil	australicum	nonsymbiotic	NA
B2-3-11	Mesorhizobium sp. B2-3-11	VFVS00000000.1		Australia	2019	soil	M8D	nonsymbiotic	NA
B2-3-12	Mesorhizobium sp. B2-3-12	VFVR00000000.1		Australia	2019	soil	M8F	nonsymbiotic	NA
B2-3-13	Mesorhizobium sp. B2-3-13	VFVQ00000000.1		Australia	2019	soil	M8D	nonsymbiotic	NA
B2-3-14	Mesorhizobium sp. B2-3-14	VFVP00000000.1		Australia	2019	soil	australicum	nonsymbiotic	NA
B2-3-15	Mesorhizobium sp. B2-3-15	VFVO00000000.1		Australia	2019	soil	australicum	nonsymbiotic	NA
B2-3-2	Mesorhizobium sp. B2-3-2	VFWA00000000.1		Australia	2019	soil	M11A	nonsymbiotic	NA
B2-3-4	Mesorhizobium sp. B2-3-4	VFVY00000000.1		Australia	2019	soil	M8G	nonsymbiotic	NA
B2-3-5	Mesorhizobium sp. B2-3-5	VFVX00000000.1		Australia	2019	soil	M14A	nonsymbiotic	NA
B2-3-6	Mesorhizobium sp. B2-3-6	VFVW00000000.1		Australia	2019	soil	M11A	nonsymbiotic	NA
B2-3-7	Mesorhizobium sp. B2-3-7	VFVV00000000.1		Australia	2019	soil	M11A	nonsymbiotic	NA
B2-3-8	Mesorhizobium sp. B2-3-8	VFVU00000000.1		Australia	2019	soil	M11A	nonsymbiotic	NA
B2-4-1	Mesorhizobium sp. B2-4-1	VFVN00000000.1		Australia	2019	soil	M11A	nonsymbiotic	NA
B2-4-10	Mesorhizobium sp. B2-4-10	VFVE00000000.1		Australia	2019	soil	M11A	nonsymbiotic	NA
B2-4-11	Mesorhizobium sp. B2-4-11	VFVD00000000.1		Australia	2019	soil	M11A	nonsymbiotic	NA
B2-4-12	Mesorhizobium sp. B2-4-12	VFVC00000000.1		Australia	2019	soil	M14A	nonsymbiotic	NA
B2-4-13	Mesorhizobium sp. B2-4-13	VFVB00000000.1		Australia	2019	soil	australicum	nonsymbiotic	NA
B2-4-14	Mesorhizobium sp. B2-4-14	VFVA00000000.1		Australia	2019	soil	M14A	nonsymbiotic	NA
B2-4-15	Mesorhizobium sp. B2-4-15	VFUZ00000000.1		Australia	2019	soil	M14A	nonsymbiotic	NA
B2-4-16	Mesorhizobium sp. B2-4-16	VFUY00000000.1		Australia	2019	soil	M2K	nonsymbiotic	NA
B2-4-17	Mesorhizobium sp. B2-4-17	VFUX00000000.1		Australia	2019	soil	M14A	nonsymbiotic	NA
B2-4-18	Mesorhizobium sp. B2-4-18	VFUW00000000.1		Australia	2019	soil	australicum	nonsymbiotic	NA
B2-4-19	Mesorhizobium sp. B2-4-19	VFUV00000000.1		Australia	2019	soil	M12A	nonsymbiotic	NA
B2-4-2	Mesorhizobium sp. B2-4-2	VFVM00000000.1		Australia	2019	soil	M11A	nonsymbiotic	NA
B2-4-3	Mesorhizobium sp. B2-4-3	VFVL00000000.1		Australia	2019	soil	M2K	nonsymbiotic	NA
B2-4-4	Mesorhizobium sp. B2-4-4	VFVK00000000.1		Australia	2019	soil	M11A	nonsymbiotic	NA
B2-4-5	Mesorhizobium sp. B2-4-5	VFVJ00000000.1		Australia	2019	soil	M11A	nonsymbiotic	NA
B2-4-6	Mesorhizobium sp. B2-4-6	VFVI00000000.1		Australia	2019	soil	M2H	nonsymbiotic	NA
B2-4-7	Mesorhizobium sp. B2-4-7	VFVH00000000.1		Australia	2019	soil	M11A	nonsymbiotic	NA
B2-4-8	Mesorhizobium sp. B2-4-8	VFVG00000000.1		Australia	2019	soil	M11A	nonsymbiotic	NA
B2-4-9	Mesorhizobium sp. B2-4-9	VFVF00000000.1		Australia	2019	soil	M11A	nonsymbiotic	NA
B2-5-1	Mesorhizobium sp. B2-5-1	VFUU00000000.1		Australia	2019	soil	M11A	nonsymbiotic	NA
B2-5-10	Mesorhizobium sp. B2-5-10	VFUL00000000.1		Australia	2019	soil	M11A	symbiotic	WSM1497
B2-5-11	Mesorhizobium sp. B2-5-11	VFUK00000000.1		Australia	2019	soil	M11A	symbiotic	WSM1497
B2-5-12	Mesorhizobium sp. B2-5-12	VFUJ00000000.1		Australia	2019	soil	M11A	symbiotic	WSM1497
B2-5-13	Mesorhizobium sp. B2-5-13	VFUI00000000.1		Australia	2019	soil	M8D	nonsymbiotic	NA
B2-5-2	Mesorhizobium sp. B2-5-2	VFUT00000000.1		Australia	2019	soil	M11A	nonsymbiotic	NA
B2-5-3	Mesorhizobium sp. B2-5-3	VFUS00000000.1		Australia	2019	soil	M11A	nonsymbiotic	NA
B2-5-4	Mesorhizobium sp. B2-5-4	VFUR00000000.1		Australia	2019	soil	M8D	nonsymbiotic	NA
B2-5-5	Mesorhizobium sp. B2-5-5	VFUQ00000000.1		Australia	2019	soil	M8D	nonsymbiotic	NA
B2-5-6	Mesorhizobium sp. B2-5-6	VFUP00000000.1		Australia	2019	soil	M11A	symbiotic	WSM1497
B2-5-7	Mesorhizobium sp. B2-5-7	VFUO00000000.1		Australia	2019	soil	australicum	symbiotic	WSM1497
B2-5-8	Mesorhizobium sp. B2-5-8	VFUN00000000.1		Australia	2019	soil	M11A	symbiotic	WSM1497
B2-5-9	Mesorhizobium sp. B2-5-9	VFUM00000000.1		Australia	2019	soil	australicum	symbiotic	WSM1497
B2-6-1	Mesorhizobium sp. B2-6-1	VFUH00000000.1		Australia	2019	soil	M11A	nonsymbiotic	NA
B2-6-2	Mesorhizobium sp. B2-6-2	VFUG00000000.1		Australia	2019	soil	M2I	symbiotic	WSM1497
B2-6-3	Mesorhizobium sp. B2-6-3	VFUF00000000.1		Australia	2019	soil	M11A	nonsymbiotic	NA
B2-6-4	Mesorhizobium sp. B2-6-4	VFUE00000000.1		Australia	2019	soil	M11A	nonsymbiotic	NA
B2-6-5	Mesorhizobium sp. B2-6-5	VFUD00000000.1		Australia	2019	soil	M8D	symbiotic	WSM1497
B2-6-6	Mesorhizobium sp. B2-6-6	VFUC00000000.1		Australia	2019	soil	M11A	symbiotic	WSM1497
B2-6-7	Mesorhizobium sp. B2-6-7	VFUB00000000.1		Australia	2019	soil	M11A	symbiotic	WSM1497
B2-7-1	Mesorhizobium sp. B2-7-1	VFUA00000000.1		Australia	2019	soil	M2G	nonsymbiotic	NA
B2-7-2	Mesorhizobium sp. B2-7-2	VFTZ00000000.1		Australia	2019	soil	M2I	symbiotic	WSM1497
B2-7-3	Mesorhizobium sp. B2-7-3	VFTY00000000.1		Australia	2019	soil	australicum	nonsymbiotic	NA
B2-8-1	Mesorhizobium sp. B2-8-1	VFTX00000000.1		Australia	2019	soil	M11A	nonsymbiotic	NA
B2-8-3	Mesorhizobium sp. B2-8-3	VFTW00000000.1		Australia	2019	soil	M2H	nonsymbiotic	NA
B2-8-4	Mesorhizobium sp. B2-8-4	VFTV00000000.1		Australia	2019	soil	ciceri	symbiotic CC1192	NA
B2-8-5	Mesorhizobium sp. B2-8-5	VFTU00000000.1	CP083951.1	Australia	2019	soil	M2H	nonsymbiotic	NA
B2-8-6	Mesorhizobium sp. B2-8-6	VFTT00000000.1		Australia	2019	soil	ciceri	symbiotic CC1192	NA
B2-8-7	Mesorhizobium sp. B2-8-7	VFTS00000000.1		Australia	2019	soil	ciceri	symbiotic CC1192	NA
B2-8-8	Mesorhizobium sp. B2-8-8	VFTR00000000.1		Australia	2019	soil	ciceri	symbiotic CC1192	NA
B2-8-9	Mesorhizobium sp. B2-8-9	VFTQ00000000.1		Australia	2019	soil	M2I	symbiotic	WSM1497
B2-9-1	Mesorhizobium sp. B2-9-1	VFTP00000000.1		Australia	2019	soil	M2I	nonsymbiotic	NA
B3-1-1	Mesorhizobium sp. B3-1-1	VFTO00000000.1		Australia	2019	soil	M11A	nonsymbiotic	NA
B3-1-3	Mesorhizobium sp. B3-1-3	VFTN00000000.1		Australia	2019	soil	M2H	nonsymbiotic	NA
B3-1-6	Mesorhizobium sp. B3-1-6	VFTM00000000.1		Australia	2019	soil	M2H	nonsymbiotic	NA
B3-1-7	Mesorhizobium sp. B3-1-7	VFTL00000000.1		Australia	2019	soil	M2H	nonsymbiotic	NA
B3-1-8	Mesorhizobium sp. B3-1-8	VFTK00000000.1		Australia	2019	soil	M2H	nonsymbiotic	NA
B3-1-9	Mesorhizobium sp. B3-1-9	VFTJ00000000.1		Australia	2019	soil	M2H	nonsymbiotic	NA
B3-2-1	Mesorhizobium sp. B3-2-1	VFTI00000000.1		Australia	2019	soil	M8C	nonsymbiotic	NA
B4-1-1	Mesorhizobium sp. B4-1-1	VFTH00000000.1		Australia	2019	soil	M2H	nonsymbiotic	NA
B4-1-3	Mesorhizobium sp. B4-1-3	VFTG00000000.1		Australia	2019	soil	M2J	nonsymbiotic	NA
B4-1-4	Mesorhizobium sp. B4-1-4	VFTF00000000.1	CP083950.1	Australia	2019	soil	M14A	nonsymbiotic	NA
BH1-1-4	Mesorhizobium sp. BH1-1-4	JAIUIN000000000.1		Australia	2019	soil	M8F	nonsymbiotic	NA
BH1-1-5	Mesorhizobium sp. BH1-1-5	JAIUIM000000000.1		Australia	2019	soil	M2G	nonsymbiotic	NA
BR1-1-10	Mesorhizobium sp. BR1-1-10	JAIUIL000000000.1		Australia	2019	soil	australicum	nonsymbiotic	NA
BR1-1-11	Mesorhizobium sp. BR1-1-11	JAIUIJ000000000.1		Australia	2019	soil	M11A	nonsymbiotic	NA
BR1-1-12	Mesorhizobium sp. BR1-1-12	JAIUII000000000.1		Australia	2019	soil	M11A	nonsymbiotic	NA
BR1-1-13	Mesorhizobium sp. BR1-1-13	JAIUIH000000000.1		Australia	2019	soil	M11A	nonsymbiotic	NA
BR1-1-14	Mesorhizobium sp. BR1-1-14	JAIUIG000000000.1		Australia	2019	soil	M11A	nonsymbiotic	NA
BR1-1-15	Mesorhizobium sp. BR1-1-15	JAIUIF000000000.1		Australia	2019	soil	M11A	nonsymbiotic	NA
BR1-1-2	Mesorhizobium sp. BR1-1-2	JAIUID000000000.1		Australia	2019	soil	M11A	nonsymbiotic	NA
BR1-1-3	Mesorhizobium sp. BR1-1-3	JAIUIC000000000.1		Australia	2019	soil	ciceri	nonsymbiotic	NA
BR1-1-4	Mesorhizobium sp. BR1-1-4	JAIUIB000000000.1		Australia	2019	soil	australicum	nonsymbiotic	NA
BR1-1-5	Mesorhizobium sp. BR1-1-5	JAIUIA000000000.1		Australia	2019	soil	australicum	nonsymbiotic	NA
BR1-1-6	Mesorhizobium sp. BR1-1-6	JAIUHZ000000000.1		Australia	2019	soil	M11A	nonsymbiotic	NA
BR1-1-7	Mesorhizobium sp. BR1-1-7	JAIUHY000000000.1		Australia	2019	soil	M11A	nonsymbiotic	NA
BR1-1-8	Mesorhizobium sp. BR1-1-8	JAIUIK000000000.1		Australia	2019	soil	M11A	nonsymbiotic	NA
BR1-1-9	Mesorhizobium sp. BR1-1-9	JAIUHX000000000.1		Australia	2019	soil	M11A	nonsymbiotic	NA
CA10	Mesorhizobium sp. CA10	JAIUHV000000000.1		Australia	2019	soil	M2I	nonsymbiotic	NA
CA11	Mesorhizobium sp. CA11	JAIUHU000000000.1		Australia	2019	soil	M2I	nonsymbiotic	NA
CA12	Mesorhizobium sp. CA12	JAIUHT000000000.1		Australia	2019	soil	M2I	nonsymbiotic	NA
CA13	Mesorhizobium sp. CA13	JAIUHS000000000.1		Australia	2019	soil	M11A	nonsymbiotic	NA
CA14	Mesorhizobium sp. CA14	JAIUHR000000000.1		Australia	2019	soil	M2L	nonsymbiotic	NA
CA15	Mesorhizobium sp. CA15	JAIUHQ000000000.1		Australia	2019	soil	M2I	nonsymbiotic	NA
CA16	Mesorhizobium sp. CA16	JAIUHP000000000.1		Australia	2019	soil	M2I	nonsymbiotic	NA
CA17	Mesorhizobium sp. CA17	JAIUHO000000000.1		Australia	2019	soil	M2I	nonsymbiotic	NA
CA18	Mesorhizobium sp. CA18	JAIUHN000000000.1		Australia	2019	soil	M2I	nonsymbiotic	NA
CA2	Mesorhizobium sp. CA2	JAIUHM000000000.1		Australia	2019	soil	M2I	nonsymbiotic	NA
CA3	Mesorhizobium sp. CA3	JAIUHL000000000.1		Australia	2019	soil	M2I	nonsymbiotic	NA
CA4	Mesorhizobium sp. CA4	JAIUHK000000000.1		Australia	2019	soil	M2F	nonsymbiotic	NA
CA5	Mesorhizobium sp. CA5	JAIUHJ000000000.1		Australia	2019	soil	M2I	nonsymbiotic	NA
CA6	Mesorhizobium sp. CA6	JAIUHI000000000.1		Australia	2019	soil	M2I	nonsymbiotic	NA
CA7	Mesorhizobium sp. CA7	JAIUHH000000000.1		Australia	2019	soil	M2I	nonsymbiotic	NA
CA8	Mesorhizobium sp. CA8	JAIUHG000000000.1		Australia	2019	soil	M2F	nonsymbiotic	NA
CA9	Mesorhizobium sp. CA9	JAIUHF000000000.1		Australia	2019	soil	M2I	nonsymbiotic	NA
CO1-1-11	Mesorhizobium sp. CO1-1-11	JAIUHE000000000.1		Australia	2019	soil	australicum	nonsymbiotic	NA
CO1-1-2	Mesorhizobium sp. CO1-1-2	JAIUHD000000000.1		Australia	2019	soil	australicum	nonsymbiotic	NA
CO1-1-3	Mesorhizobium sp. CO1-1-3	JAIUHC000000000.1		Australia	2019	soil	M11A	nonsymbiotic	NA
CO1-1-4	Mesorhizobium sp. CO1-1-4	JAIUHB000000000.1		Australia	2019	soil	M8F	nonsymbiotic	NA
CO1-1-7	Mesorhizobium sp. CO1-1-7	JAIUHA000000000.1		Australia	2019	soil	australicum	nonsymbiotic	NA
CO1-1-8	Mesorhizobium sp. CO1-1-8	JAIUGZ000000000.1		Australia	2019	soil	M7F	nonsymbiotic	NA
CO1-1-9	Mesorhizobium sp. CO1-1-9	JAIUGY000000000.1		Australia	2019	soil	australicum	nonsymbiotic	NA
ES1-1	Mesorhizobium sp. ES1-1	JAIUGX000000000.1		Australia	2019	soil	M7E	nonsymbiotic	NA
ES1-3	Mesorhizobium sp. ES1-3	JAIUGW000000000.1		Australia	2019	soil	M8C	nonsymbiotic	NA
ES1-4	Mesorhizobium sp. ES1-4	JAIUGV000000000.1		Australia	2019	soil	M8B	symbiotic	CC1192
ES1-6	Mesorhizobium sp. ES1-6	JAIUGU000000000.1		Australia	2019	soil	M8F	nonsymbiotic	NA
ESP6-2	Mesorhizobium sp. ESP6-2	JAIUGT000000000.1		Australia	2019	soil	M11A	nonsymbiotic	NA
ESP6-4	Mesorhizobium sp. ESP6-4	JAIUGS000000000.1		Australia	2019	soil	M2I	nonsymbiotic	NA
ESP6-5	Mesorhizobium sp. ESP6-5	JAIUGR000000000.1		Australia	2019	soil	australicum	nonsymbiotic	NA
ESP7-2	Mesorhizobium sp. ESP7-2	JAIUGQ000000000.1		Australia	2019	soil	M8C	nonsymbiotic	NA

## Sheet: Table S4 - reference strains
Table S4 – NCBI-downloaded genomes used in this study.
All Mesorhizobium genomes were downloaded from NCBI (taxon ID: 68287) and one strain per genospecies was used as reference strain.
Strain name	Accession number	Country of isolation	Year of isolation	Source of isolation	Plant of isolation	Prediction of symbiosis	Type strain	86% cpAAI Mesorhizobium group	notes
Mesorhizobium sophorae ICMP19535	NNRI00000000.1	New Zealand	2015	root nodule	Sophora microphylla	symbiotic	yes	yes	ICMP 19515T = LMG 28225T = HAMBI 3604T
Mesorhizobium albiziae strain DSM 21822	FOSL00000000.1	NA	NA	root nodule	Albizia kalkora	symbiotic	yes	no	DSM 21822, CCBAU 61158, LMG 23507, USDA 4964
Mesorhizobium alhagi CCNWXJ12-2	AHAM00000000.1	China	2006	root nodule	Alhagi sparsifolia	UNCERTAIN	yes	no
Mesorhizobium amorphae CCBAU 01570	JHQS00000000.1	China	2011	root nodule	Astragalus sp.	symbiotic	no	yes
Mesorhizobium amorphae CCNWGS0123	CP015318.1	China	2006	root nodule	Robinia pseudoacacia	symbiotic	no	yes
Mesorhizobium amorphae MA3701	FPKQ00000000.1	NA	NA	human		nonsymbiotic	no	no
Mesorhizobium atlanticum CNPSo3140	QMBQ00000000.1	Brazil	2013	root nodule	Phaseolus vulgaris	symbiotic	yes	yes	CNPSo 3140T (=ABIP 206T=LMG 30305T=U1602T)
Mesorhizobium australicum strain B5P	FXBL00000000.1	NA	NA	NA		nonsymbiotic	no	no
Mesorhizobium australicum WSM2073	CP003358	Australia - Western Australia	NA	root nodule	Biserrula pelecinus	symbiotic	yes	yes
Mesorhizobium camelthorni CCNWXJ 40-4	JAAKZF000000000.1	China	2006	root nodule	Alhagi sparsifolia	symbiotic	yes	no	CCNWXJ 40-4(T) (=HAMBI 3020(T) =ACCC 14549(T))
Mesorhizobium carbonis B2.3	RWKW00000000.1	China	2016	water	coal mine	nonsymbiotic	yes	no	B2.3T (=CGMCC 1.15730T = KCTC 52461T)
Mesorhizobium carmichaelinearum strain ICMP 18942	FZQR00000000.1	NA	New Zealand	root nodule	Carmichaelia	symbiotic	yes	yes	ICMP 18942T (=MonP1N1T=LMG 28414T)
Mesorhizobium ciceri strain CC1192	CP015062.1; CP015063.1	Israel	1977	root nodule	Cicer arietinum	symbiotic	no	yes
Mesorhizobium comanense 3P27G6	SCNN00000000.1	Italy	2016	water	alpine spring	nonsymbiotic	yes	no	3P27G6T (=DSM 110654T=CECT 30067T).
Mesorhizobium delmotii strain STM 462	FUIG00000000.1	France	NA	root nodule	Anthyllis vulneraria subspecies carpatica	symbiotic	unsure	yes
Mesorhizobium ephedrae strain 6GN-30	PXYK00000000.1	China	2013	root nodule	Ephedra przewalskii	nonsymbiotic	yes	no	6GN-30T (=ACCC 60073T=KCTC 62410T)
Mesorhizobium erdmanii USDA 3471	AXAE00000000.1	New Zealand	NA	root nodule	Lotus corniculatus	symbiotic	yes	yes	USDA 3471T = CECT 8631T = LMG 17826t2T
Mesorhizobium hawassense strain AC99b	QMBP00000000.1	Ethiopia	2013	root nodule	Sesbania sesban	symbiotic	yes	yes	AC99b(T) ( = LMG 26968(T) = HAMBI 3301(T))
Mesorhizobium helmanticense CSLC115N	PZJX00000000.1	Spain	2015	root nodule	Lotus corniculatus	symbiotic	yes	yes	M. helmanticense LMG 29734T (= CSLC115NT)
Mesorhizobium huakuii 7653R	CP006581.2; CP006582.2; CP006583.2	China	2009	soil	NA	symbiotic	yes	yes
Mesorhizobium hungaricum strain UASWS1009	MDEO00000000.1	Switzerland	2013	sewage		nonsymbiotic	no	no
Mesorhizobium kowhaii Ach-343	MZXV00000000.1	Russia	2016	root nodule	Astragalus sp.	symbiotic	no	yes
Mesorhizobium loti MAFF303099	BA000012.4; BA000013.4; AP003017.1	NA	NA	root nodule	lotus japonicum	symbiotic	yes	yes
Mesorhizobium loti R88b	CP033367.1	New Zealand	1993	root nodule	Lotus corniculatus	symbiotic	no	yes
Mesorhizobium loti strain 582	CP050293.1; CP050294.1; CP050295.1	Russia	2018	root nodule	Oxytropis kamtschatica	symbiotic	no	yes
Mesorhizobium loti strain CJ3Sym	AXAL00000000.1	New Zealand	NA	soil		symbiotic	no	yes	R7AICE exconjugant
Mesorhizobium loti strain DSM 2626	QGGH00000000.1	NA	NA	root nodule	Lotus corniculatus	symbiotic	yes	yes	a synonymous accession of NZP2213T=ICMP 4682T
Mesorhizobium loti strain LU	PJRO00000000.1	USA	1987	soil		nonsymbiotic	no	no
Mesorhizobium loti strain UFLA 01-765	LPWA00000000.1	Brazil	2013	root nodule	Leucaena leucocephala	symbiotic	no	yes
Mesorhizobium loti TONO	AP017605.1; AP017606.1; AP017607.1; AP017608.1	Japan	NA	root nodule	Lotus japonicus	symbiotic	no	yes
Mesorhizobium mediterraneum USDA3392	NPKI00000000.1	France	1995	root nodule	Cicer arietinum	symbiotic	yes	yes	UPM-Ca36T (=ATCC 51670 =USDA 3392 =LMG 17148)
Mesorhizobium metallidurans STM 2683	CAUM00000000.1	France	NA	root nodule	Anthyllis vulneraria	symbiotic	yes	yes	CFBP 7147, LMG 24485, STM 2683
Mesorhizobium norvegicum 10.2.2	SMYZ00000000.1	Norway	2006	root nodule	Lotus corniculatus	symbiotic	yes	yes	10.2.2T (=DSM 108834T=LMG 31153T).
Mesorhizobium oceanicum strain B7	CP018171.1; CP018172.1	South China Sea	2012	water	1000 m depth	nonsymbiotic	yes	no
Mesorhizobium opportunistum WSM2075	CP002279	Australia - Western Australia	NA	root nodule	Biserrula pelecinus	symbiotic	yes	yes
Mesorhizobium panacihumi sp. DCY119	CP031834.1	South Korea	2017	soil		nonsymbiotic	yes	no
Mesorhizobium plurifarium LMG 11892	PYJP00000000.1	Brazil	2014	soil		nonsymbiotic	no	no
Mesorhizobium plurifarium ORS1032T	CCND00000000.1	Senegal	NA	root nodule	Senegalia senegal	symbiotic	yes	yes
Mesorhizobium prunaredense isolate 1	FTPD00000000.1	France	NA	root nodule	Anthyllis vulneraria subspecies carpatica	symbiotic	no	yes
Mesorhizobium qingshengii strain CGMCC 1.12097	FMXM00000000.1	China	NA	root nodule	Astragalus sinicus	symbiotic	yes	yes	CCBAU 33460(T) (=CGMCC 1.12097(T)=LMG 26793(T)=HAMBI 3277(T))
Mesorhizobium sangaii strain DSM 100039	JACHEF000000000.1	China	NA	root nodule	Astragalus luteolus	symbiotic	yes	yes	ACCC 13218T (=SCAU7 =HAMBI 3318 =DSM 100039)
Mesorhizobium sediminum strain KCTC 42205	JABETK000000000.1	India	NA	soil		nonsymbiotic	yes	no	YIM M12096T (=CCTCC AB 2014219T=KCTC 42205T)
Mesorhizobium soli strain JCM 19897	PXYL00000000.1	South Korea	2015	soil		nonsymbiotic	yes	no	NHI-8(T) (=KEMB 9005-153(T) = KACC 17916(T) = JCM 19897(T))
Mesorhizobium sp. 113-3-3	AP023243.1	Japan	2016	root nodule	Lotus japonicus	symbiotic	no	yes
Mesorhizobium sp. 131-2-1	AP023247.1	Japan	2016	root nodule	Lotus japonicus	symbiotic	no	yes
Mesorhizobium sp. 1M-11	LJSD00000000.1	Romania	2011	water	cave lake	nonsymbiotic	no	no
Mesorhizobium sp. 8	PRJNA545192	China	2017	soil		nonsymbiotic	no	no
Mesorhizobium sp. AA22	CP048406.1	Ethiopia	2014	root nodule	Biserrula pelecinus	symbiotic	no	yes
Mesorhizobium sp. AP09	QRAR00000000.1	USA - Tennesee	NA	rhizosphere	Populus	nonsymbiotic	no	yes
Mesorhizobium sp. CCANP35	JACDTY000000000.1	Spain - Canary Island	2011	root nodule	Cicer canariense	symbiotic	yes	yes
Mesorhizobium sp. dw_380	JAFFIW000000000.1	NA	2013	decomposed wood of Fagus sylvatica, >38 years decomposition		symbiotic	no	yes
Mesorhizobium sp. F7	JTGD00000000.1	Malaysia	2013	water	potable water	nonsymbiotic	no	no
Mesorhizobium sp. GR13	STFY00000000.1	China	2017	wastewater	activated sludge	nonsymbiotic	no	no
Mesorhizobium sp. INR15	CP045496.1	Antartica	2017	soil		nonsymbiotic	no	yes
Mesorhizobium sp. isolate HJP	JAFIHM000000000.1	India	2016	sludge		nonsymbiotic	no	yes
Mesorhizobium sp. isolate N.Ca.ET.020.02.1	SAKE00000000.1	Ethiopia	2014	root nodule	Cicer arietinum	symbiotic	no	yes
Mesorhizobium sp. isolate N.Ca.ET.092.01.2	SURR00000000.1	Ethiopia	2015	root nodule	Cicer arietinum	symbiotic	no	yes
Mesorhizobium sp. isolate N.Ca.ET.102.02.1	SAJA00000000.1	Ethiopia	2015	root nodule	Cicer arietinum	symbiotic	no	yes
Mesorhizobium sp. isolate N.Ca.ET.104.04.1	SUES00000000.1	Ethiopia	2015	root nodule	Cicer arietinum	symbiotic	no	yes
Mesorhizobium sp. isolate N.Ca.IN.005.15.1	SAPB00000000.1	India	2016	root nodule	Cicer arietinum	symbiotic	no	yes
Mesorhizobium sp. isolate N.Ca.IN.009.10.1	SAPK00000000.1	India	2016	root nodule	Cicer arietinum	symbiotic	no	yes
Mesorhizobium sp. isolate N.Ca.IN.010.07.1	SANN00000000.1	India	2016	root nodule	Cicer arietinum	symbiotic	no	yes
Mesorhizobium sp. isolate N.Ca.IN.010.13.1	SAPU00000000.1	India	2016	root nodule	Cicer arietinum	symbiotic	no	yes
Mesorhizobium sp. isolate N.Ca.IN.012.02.1	SAQG00000000.1	India	2016	root nodule	Cicer arietinum	symbiotic	no	yes
Mesorhizobium sp. isolate N.Ca.IN.012.03.1	SAQH00000000.1	India	2016	root nodule	Cicer arietinum	symbiotic	no	yes
Mesorhizobium sp. isolate N.Ca.IN.013.05.1	SANR00000000.1	India	2016	root nodule	Cicer arietinum	symbiotic	no	yes
Mesorhizobium sp. isolate N.Ca.IN.014.12.1	SANT00000000.1	India	2016	root nodule	Cicer arietinum	UNCERTAIN	no	yes
Mesorhizobium sp. isolate N.Ca.IN.015.11.1	SUHQ00000000.1	India	2016	root nodule	Cicer arietinum	symbiotic	no	yes
Mesorhizobium sp. J18	VLJP00000000.1	NA	NA	NA	NA	nonsymbiotic	no	no
Mesorhizobium sp. J8	AP024109.1	Japan	2014	root nodule	Glycyrrhiza uralensis	symbiotic	no	yes
Mesorhizobium sp. L-8-3	AP023262.1	Japan	2016	root nodule	Lotus japonicus	symbiotic	no	no
Mesorhizobium sp. LNHC252B00	AYWO00000000.1	USA - California	NA	root nodule	Acmispon wrangelianus	symbiotic	no	yes
Mesorhizobium sp. LSHC420B00	AYVY00000000.1	USA - California	NA	root nodule	Acmispon wrangelianus	symbiotic	no	yes
Mesorhizobium sp. LSJC280B00	AYVL00000000.1	USA - California	NA	root nodule	Acmispon wrangelianus	symbiotic	no	yes
Mesorhizobium sp. M1A.F.Ca.IN.022.06.1.1	CP034455.1	India	2013	root nodule	Cicer arietinum	symbiotic	no	yes
Mesorhizobium sp. M1B.F.Ca.ET.045.04.1.1	CP034448.1	Ethiopia	2014	root nodule	Cicer arietinum	symbiotic	no	yes
Mesorhizobium sp. M1D.F.Ca.ET.043.01.1.1	CP034444.1	Ethiopia	2014	root nodule	Cicer arietinum	symbiotic	no	yes
Mesorhizobium sp. M1E.F.Ca.ET.045.02.1.1	CP034447.1	Ethiopia	2014	root nodule	Cicer arietinum	symbiotic	no	yes
Mesorhizobium sp. M2A.F.Ca.ET.046.03.2.1	CP034449.1	Ethiopia	2014	root nodule	Cicer arietinum	symbiotic	no	yes
Mesorhizobium sp. M3A.F.Ca.ET.080.04.2.1	CP034451.1	Ethiopia	2014	root nodule	Cicer arietinum	symbiotic	no	yes
Mesorhizobium sp. M4B.F.Ca.ET.058.02.1.1	CP034450.1	Ethiopia	2014	root nodule	Cicer arietinum	symbiotic	no	yes
Mesorhizobium sp. M6A.T.Cr.TU.016.01.1.1	CP034452.1	Turkey	2015	root nodule	Cicer reticulatum	symbiotic	no	yes
Mesorhizobium sp. M7D.F.Ca.US.005.01.1.1	CP034453.1	USA	2013	root nodule	Cicer arietinum	symbiotic	no	yes
Mesorhizobium sp. M8A.F.Ca.ET.057.01.1.1	CP034454.1	Ethiopia	2014	root nodule	Cicer arietinum	symbiotic	no	yes
Mesorhizobium sp. M9A.F.Ca.ET.002.03.1.2	CP034443.1	Ethiopia	2014	root nodule	Cicer arietinum	symbiotic	no	yes
Mesorhizobium sp. MaA-C15	VSZS00000000.1	South Korea	2013	freshwater cyanobacteria	Microcystis aeruginosa	nonsymbiotic	yes	no
Mesorhizobium sp. N3	CP061080.1	South Korea	2019	water	freshwater	nonsymbiotic	no	no
Mesorhizobium sp. NBSH29	CP045492.1; CP045493.1; CP045494.1; CP045495.1	Antarctica	2017	soil	NA	nonsymbiotic	no	no
Mesorhizobium sp. NFR06	FOVT00000000.1	NA	NA	root	switchgrass	nonsymbiotic	no	yes
Mesorhizobium sp. NZP2077NS	NZ_CP033363.1, NZ_CP033362.1	New Zealand	1991	root nodule	Lotus sp.	nonsymbiotic	no	yes
Mesorhizobium sp. NZP2298	CP033365.1	Canada	1889	root nodule	Lotus corniculatus	symbiotic	no	yes
Mesorhizobium sp. OAE845	JAELVW000000000.1	USA - Oklahoma	NA	NA	NA	nonsymbiotic	no	yes
Mesorhizobium sp. OAS926	JADBDW000000000.1	NA	NA	NA	NA	nonsymbiotic	no	no
Mesorhizobium sp. ORS 3324	CCMY00000000.1	Senegal	NA	root nodule	Vachellia seyal	symbiotic	no	yes
Mesorhizobium sp. ORS 3359	CCNC00000000.1	Senegal	NA	root nodule	Vachellia seyal	symbiotic	no	yes
Mesorhizobium sp. ORS 3428	MDFL00000000.1	Senegal	2005	soil	NA	symbiotic	no	yes
Mesorhizobium sp. RMAD-H1	JACHWN000000000.1	California	NA	soil	NA	nonsymbiotic	no	no
Mesorhizobium sp. Root102	LMCP00000000.1	Germany	2013	rhizosphere	Arabidopsis thaliana	nonsymbiotic	no	yes
Mesorhizobium sp. Root157	LMGJ00000000.1	Germany	2013	rhizosphere	Arabidopsis thaliana	nonsymbiotic	no	no
Mesorhizobium sp. Root552	LMFV00000000.1	Germany	2013	rhizosphere	Arabidopsis thaliana	nonsymbiotic	no	no
Mesorhizobium sp. Root554	LMGA00000000.1	Germany	2013	rhizosphere	Arabidopsis thaliana	nonsymbiotic	no	no
Mesorhizobium sp. SARCC-RB16n	PXXM00000000.1	South Africa	2010	root nodule	Aspalathus linearis	symbiotic	no	yes
Mesorhizobium sp. SOD10	CCNA00000000.1	Senegal	NA	root nodule	Senegalia senegal	symbiotic	no	yes
Mesorhizobium sp. STM 4661	CAAF000000000.1	France	NA	root nodule	Anthyllis vulneraria	symbiotic	no	yes
Mesorhizobium sp. URHA0056	AUEL01000001.1	NA	NA	rhizosphere	NA	nonsymbiotic	no	yes
Mesorhizobium sp. URHC0008	JIAP01000001.1	NA	NA	rhizosphere	NA	nonsymbiotic	no	yes
Mesorhizobium sp. WSM3224	ATYO00000000.1	South Africa	2002	root nodule	Otholobium candicans	symbiotic	no	yes
Mesorhizobium sp. WSM3626	AZUY00000000.1	South Africa	NA	root nodule	Lessertia diffusa	symbiotic	no	yes
Mesorhizobium sp. WSM3859	NSGG00000000.1	Eritrea	2005	root nodule	Astragalus pelecinus	symbiotic	no	yes
Mesorhizobium sp. WSM3860	NSGF00000000.1	Eritrea	2005	root nodule	Astragalus pelecinus	symbiotic	no	yes
Mesorhizobium sp. WSM4303	VFTE00000000.1	Australia - New South Wales	2007	root nodule	Cicer arietinum	symbiotic	no	yes
Mesorhizobium sp. WSM4307	VFTB00000000.1	Australia - New South Wales	2007	root nodule	Cicer arietinum	symbiotic	no	yes
Mesorhizobium sp. WSM4313	NSFT00000000.1	Australia - New South Wales	2007	root nodule	Cicer arietinum	symbiotic	no	yes
Mesorhizobium sp. YM1C-6-2	RCIZ00000000.1	China	2015	soil		nonsymbiotic	no	no
Mesorhizobium sp. Z1-4	RCIO00000000.1	East China Sea	2016	sea-algae	Dinoflagellates	nonsymbiotic	yes	no	Z1-4T (= KCTC 72512T = CCTCC AB 2019101T)
Mesorhizobium tamadayense strain DSM 28320	RQXT00000000.1	Spain	2014	root nodule	Anagyris latifolia	symbiotic	yes	yes	Ala-3T (=DSM 28320 =CECT 8040 =LMG 26736)
Mesorhizobium tianshanense strain CGMCC 1.2546	VLKT00000000.1	NA	NA	NA	NA	symbiotic	no	yes
Mesorhizobium waimense ICMP19557	QZWZ00000000.1	New Zealand	2015	root nodule	Sophora longicarinata	symbiotic	yes	yes	ICMP 19557T = LMG 28228T = HAMBI 3608T
Mesorhizobium wenxiniae WYCCWR 10195	NPKH00000000.1	China	2016	root nodule	Cicer arietinum	symbiotic	yes	yes	WYCCWR 10195T=S1-3-7, WYCCWR 10198=S1-4-3
Mesorhizobium xinjiangense sp. lm94	WOAC00000000.1	China	2017	soil		nonsymbiotic	yes	no	lm94T (=KCTC 72863T=CCTCC AB2019377T
Mesorhizobium zhangyense strain CGMCC 1.15528	JAAKZG000000000.1	China	2015	root nodule	Thermopsis lanceolata	nonsymbiotic	yes	no	23-3-2T (= CGMCC 1.15528T = NBRC 112337T)

## Sheet: Table S5 - ANI groups reference
Table S5 – ANI95 group of Mesorhizobium genomes downloaded from NCBI
strain name	representative strain
M.sp. WSM2561	M. muleiense CGMCC1
M.amorphae CCBAU01570	M.amorphae CCBAU01570
M.amorphae CCBAU01583	M.amorphae CCBAU01570
M.amorphae MA3701	M.amorphae MA3701
M.sp. Pch-S	M.amorphae MA3701
M.erdmanii NZP2014	M.erdmanii USDA3471
M.erdmanii USDA3471	M.erdmanii USDA3471
M.helmanticense CSLC115N	M.helmanticense CSLC115N
M.sanjuanii BSA136	M.helmanticense CSLC115N
M.huakuii 7653R	M.huakuii 7653R
M.jarvisii ATCC700743	M.huakuii 7653R
M.jarvisii LMG28313	M.huakuii 7653R
M.loti NZP2037	M.huakuii 7653R
M.loti SU343	M.huakuii 7653R
M.sp. 131-2-5	M.huakuii 7653R
M.sp. 131-3-5	M.huakuii 7653R
M.sp. SEMIA3007	M.huakuii 7653R
M.hungaricum UASWS1009	M.hungaricum UASWS1009
M.sp. NBIMC_P2-C1	M.hungaricum UASWS1009
M.sp. NBIMC_P2-C2	M.hungaricum UASWS1009
M.sp. NBIMC_P2-C3	M.hungaricum UASWS1009
M.sp. NBIMC_P2-C4	M.hungaricum UASWS1009
M.sp. SCN18_14_9_16_R5_B_63_39	M.hungaricum UASWS1009
M.sp. YL-MPnR-2016	M.hungaricum UASWS1009
M.terrae NIBRBAC000500504	M.hungaricum UASWS1009
M.erdmanii Opo-242	M.japonicum MAFF303099
M.japonicum MAFF303099	M.japonicum MAFF303099
M.japonicum Opo-235	M.japonicum MAFF303099
M.japonicum R7A	M.japonicum MAFF303099
M.loti DSM2626 Ga0215673_101	M.loti DSM2626
M7D	M.loti DSM2626
M.loti TONO	M.loti TONO
M.sp. 113-1-2	M.loti TONO
M.mediterraneum USDA3392 C520	M.mediterraneum USDA3392
M.sp. N.Ca.MR.002.02.1	M.mediterraneum USDA3392
M.sp. N.Ca.MR.004.02.1	M.mediterraneum USDA3392
M.sp. N.Ca.MR.010.02.1	M.mediterraneum USDA3392
M.sp. N.Cr.TU.006.02.1	M.mediterraneum USDA3392
M.sp. N.Cr.TU.008.02.1	M.mediterraneum USDA3392
M.sp. N.Cr.TU.008.03.1	M.mediterraneum USDA3392
M.sp. N.Cr.TU.010.01.1	M.mediterraneum USDA3392
M.sp. N.Cr.TU.010.03.1	M.mediterraneum USDA3392
M.sp. N.Cr.TU.014.02.1	M.mediterraneum USDA3392
M.sp. N.Cr.TU.014.03.1	M.mediterraneum USDA3392
M.sp. N.Cr.TU.016.04.1	M.mediterraneum USDA3392
M.sp. N.Cr.TU.016.05.1	M.mediterraneum USDA3392
M.sp. N.Cr.TU.019.01.1	M.mediterraneum USDA3392
M.sp. N.Cr.TU.019.04.1	M.mediterraneum USDA3392
M.sp. N.Cr.TU.019.05.1	M.mediterraneum USDA3392
M6A	M.mediterraneum USDA3392
M. muleiense CGMCC1	M.muleiense CGMCC1
M.sp. L48C026A00	M.muleiense CGMCC1
M.sp. N.Ca.ET.110.01.1	M.muleiense CGMCC1
M.sp. N.Ca.ET.134.01.1	M.muleiense CGMCC1
M.sp. N.Ca.IN.009.01.1	M.muleiense CGMCC1
M.sp. N.Ca.IN.009.04.1	M.muleiense CGMCC1
M.sp. N.Ca.IN.009.06.1	M.muleiense CGMCC1
M.sp. N.Ca.IN.009.11.1	M.muleiense CGMCC1
M.sp. N.Ca.MR.003.01.1	M.muleiense CGMCC1
M.sp. N.Ca.MR.006.02.1	M.muleiense CGMCC1
M.sp. N.Ca.MR.010.01.1	M.muleiense CGMCC1
M.sp. N.Ca.MR.011.01.1	M.muleiense CGMCC1
M.sp. N.Ca.MR.011.02.1	M.muleiense CGMCC1
M.sp. N.Ca.MR.012.01.1	M.muleiense CGMCC1
M.sp. N.Ca.MR.012.02.1	M.muleiense CGMCC1
M.sp. N.Ca.MR.014.01.1	M.muleiense CGMCC1
M.sp. N.Ca.MR.015.02.1	M.muleiense CGMCC1
M.sp. N.Ca.MR.016.01.1	M.muleiense CGMCC1
M.sp. N.Ca.MR.016.02.1	M.muleiense CGMCC1
M.sp. N.Ca.MR.016.03.1	M.muleiense CGMCC1
M.sp. N.Ca.MR.017.01.1	M.muleiense CGMCC1
M.sp. N.Ca.MR.017.02.1	M.muleiense CGMCC1
M.sp. N.Ca.MR.018.01.1	M.muleiense CGMCC1
M.sp. N.Ca.MR.019.01.1	M.muleiense CGMCC1
M.sp. N.Ca.MR.019.02.1	M.muleiense CGMCC1
M.sp. N.Ca.MR.020.01.1	M.muleiense CGMCC1
M.sp. N.Ca.MR.022.01.1	M.muleiense CGMCC1
M.sp. N.Ca.MR.023.01.1	M.muleiense CGMCC1
M.sp. N.Ca.MR.025.01.1	M.muleiense CGMCC1
M.sp. N.Ca.MR.028.01.1	M.muleiense CGMCC1
M.sp. N.Ca.MR.029.01.1	M.muleiense CGMCC1
M.sp. N.Cr.TU.001.02.1	M.muleiense CGMCC1
M.sp. N.Cr.TU.001.03.1	M.muleiense CGMCC1
M.sp. N.Cr.TU.002.04.1	M.muleiense CGMCC1
M.sp. N.Cr.TU.003.01.1	M.muleiense CGMCC1
M.sp. N.Cr.TU.003.02.1	M.muleiense CGMCC1
M.sp. N.Cr.TU.003.03.1	M.muleiense CGMCC1
M.sp. N.Cr.TU.003.04.1	M.muleiense CGMCC1
M.sp. N.Cr.TU.004.03.1	M.muleiense CGMCC1
M.sp. N.Cr.TU.006.03.1	M.muleiense CGMCC1
M.sp. N.Cr.TU.006.05.1	M.muleiense CGMCC1
M.sp. N.Cr.TU.007.01.1	M.muleiense CGMCC1
M.sp. N.Cr.TU.007.02.1	M.muleiense CGMCC1
M.sp. N.Cr.TU.007.03.1	M.muleiense CGMCC1
M.sp. N.Cr.TU.007.05.1	M.muleiense CGMCC1
M.sp. N.Cr.TU.009.01.1	M.muleiense CGMCC1
M.sp. N.Cr.TU.009.02.1	M.muleiense CGMCC1
M.sp. N.Cr.TU.009.03.1	M.muleiense CGMCC1
M.sp. N.Cr.TU.013.02.1	M.muleiense CGMCC1
M.sp. N.Cr.TU.013.03.1	M.muleiense CGMCC1
M.sp. N.Cr.TU.014.01.1	M.muleiense CGMCC1
M.sp. N.Cr.TU.014.04.1	M.muleiense CGMCC1
M.sp. N.Cr.TU.016.01.1	M.muleiense CGMCC1
M.sp. N.Cr.TU.017.02.1	M.muleiense CGMCC1
M.sp. N.Cr.TU.017.03.1	M.muleiense CGMCC1
M.sp. N.Cr.TU.017.04.1	M.muleiense CGMCC1
M.sp. N.Cr.TU.017.05.1	M.muleiense CGMCC1
M.sp. N.Cr.TU.018.02.1	M.muleiense CGMCC1
M.sp. N.Cr.TU.018.03.1	M.muleiense CGMCC1
M.sp. N.Cr.TU.019.02.1	M.muleiense CGMCC1
10.2.3	M.norvegicum 10.2.2
M.norvegicum 10.2.2	M.norvegicum 10.2.2
M.plurifarium ORS1032T	M.plurifarium ORS1032T
M.plurifarium ORS3356	M.plurifarium ORS1032T
M.plurifarium ORS3365-1	M.plurifarium ORS1032T
M.plurifarium STM8773	M.plurifarium ORS1032T
M.sp. LCM4576	M.plurifarium ORS1032T
M.sp. LCM4577	M.plurifarium ORS1032T
M2C	M.plurifarium ORS1032T
M.caraganaeCCBAU01502	M.silamurunense CCBAU01550
M.caraganae LMG24397	M.silamurunense CCBAU01550
M.silamurunense CCBAU01550	M.silamurunense CCBAU01550
M.silamurunense CCBAU45272	M.silamurunense CCBAU01550
CGMCC1.15528	M.sophorae ICMP19535
M.sophorae ICMP19535	M.sophorae ICMP19535
UASWS1009	M.sophorae ICMP19535
M.sp. 61-13	M.sp. 61-13
M.sp. SCN18_30_10_14_R5_P_61_9	M.sp. 61-13
M.composti CC-YTH430	M.sp. 8
M.sp. 8	M.sp. 8
M.sp. DCY119	M.sp. DCY119
M.sp. YR577	M.sp. DCY119
M.denitrificans LA-28	M.sp. GR13
M.sp. GR13	M.sp. GR13
M.sp. 65-26	M.sp. HJP
M.sp. HJP	M.sp. HJP
M.sp. SCN18_26_2_15_R1_P_65_22	M.sp. HJP
M.sp. SCN65-12	M.sp. HJP
M.sp. L103C105A0	M.sp. L103C105A0
M.sp. L103C119B0	M.sp. L103C105A0
M.sp. L103C120A0	M.sp. L103C105A0
M.sp. L103C131B0	M.sp. L103C105A0
M.sp. L103C565B0	M.sp. L103C105A0
M.sp. L2C054A000	M.sp. L103C105A0
M.sp. L2C066B000	M.sp. L103C105A0
M.sp. L2C067A000	M.sp. L103C105A0
M.sp. L2C085B000	M.sp. L103C105A0
M.sp. L2C089B000	M.sp. L103C105A0
M.sp. LNJC372A00	M.sp. L103C105A0
M.sp. LNJC374B00	M.sp. L103C105A0
M.sp. LNJC380A00	M.sp. L103C105A0
M.sp. LNJC384A00	M.sp. L103C105A0
M.sp. LNJC386A00	M.sp. L103C105A0
M.sp. LNJC391B00	M.sp. L103C105A0
M.sp. LNJC394B00	M.sp. L103C105A0
M.sp. LNJC395A00	M.sp. L103C105A0
M.sp. LNJC398B00	M.sp. L103C105A0
M.sp. LNJC399B00	M.sp. L103C105A0
M.sp. LNJC403B00	M.sp. L103C105A0
M.sp. LNJC405B00	M.sp. L103C105A0
M.sp. LSHC412B00	M.sp. L103C105A0
M.sp. LSHC414A00	M.sp. L103C105A0
M.sp. LSHC416B00	M.sp. L103C105A0
M.sp. LSHC422A00	M.sp. L103C105A0
M.sp. LSHC424B00	M.sp. L103C105A0
M.sp. LSHC426A00	M.sp. L103C105A0
M.sp. LSHC432A00	M.sp. L103C105A0
M.sp. LSHC440A00	M.sp. L103C105A0
M.sp. LSHC440B00	M.sp. L103C105A0
M.sp. LSJC255A00	M.sp. L103C105A0
M.sp. LSJC264A00	M.sp. L103C105A0
M.sp. LSJC265A00	M.sp. L103C105A0
M.sp. LSJC268A00	M.sp. L103C105A0
M.sp. LSJC269B00	M.sp. L103C105A0
M.sp. LSJC277A00	M.sp. L103C105A0
M.sp. LSJC285A00	M.sp. L103C105A0
M.sp. URHB0007	M.sp. L103C105A0
M.sp. L-8-10	M.sp. L-8-3
M.sp. L-8-3	M.sp. L-8-3
M.sp. M00.F.Ca.ET.216.01.1.1	M.sp. N.Ca.ET.092.01.2
M.sp. N.Ca.ET.092.01.2	M.sp. N.Ca.ET.092.01.2
M.sp. N.Ca.ET.099.01.1	M.sp. N.Ca.ET.092.01.2
M.sp. N.Ca.ET.019.01.1	M.sp. N.Ca.ET.102.02.1
M.sp. N.Ca.ET.026.01.1	M.sp. N.Ca.ET.102.02.1
M.sp. N.Ca.ET.086.01.2	M.sp. N.Ca.ET.102.02.1
M.sp. N.Ca.ET.086.02.1	M.sp. N.Ca.ET.102.02.1
M.sp. N.Ca.ET.091.01.2	M.sp. N.Ca.ET.102.02.1
M.sp. N.Ca.ET.102.02.1	M.sp. N.Ca.ET.102.02.1
M.sp. N.Ca.ET.131.01.1	M.sp. N.Ca.ET.102.02.1
M.sp. L-2-11	M.sp. N.Ca.IN.009.10.1
M.sp. N.Ca.ET.134.01.1	M.sp. N.Ca.IN.009.10.1
M.sp. N.Ca.IN.006.01.1	M.sp. N.Ca.IN.009.10.1
M.sp. N.Ca.IN.006.02.1	M.sp. N.Ca.IN.009.10.1
M.sp. N.Ca.IN.006.03.1	M.sp. N.Ca.IN.009.10.1
M.sp. N.Ca.IN.006.04.1	M.sp. N.Ca.IN.009.10.1
M.sp. N.Ca.IN.008.03.1	M.sp. N.Ca.IN.009.10.1
M.sp. N.Ca.IN.009.01.1	M.sp. N.Ca.IN.009.10.1
M.sp. N.Ca.IN.009.04.1	M.sp. N.Ca.IN.009.10.1
M.sp. N.Ca.IN.009.06.1	M.sp. N.Ca.IN.009.10.1
M.sp. N.Ca.IN.009.10.1	M.sp. N.Ca.IN.009.10.1
M.sp. N.Ca.IN.009.11.1	M.sp. N.Ca.IN.009.10.1
M.sp. N.Ca.IN.009.12.1	M.sp. N.Ca.IN.009.10.1
M.sp. N.Ca.IN.009.15.1	M.sp. N.Ca.IN.009.10.1
M.sp. N.Ca.IN.015.09.1	M.sp. N.Ca.IN.009.10.1
M.sp. N.Ca.IN.015.10.1	M.sp. N.Ca.IN.009.10.1
M.sp. N.Cr.TU.003.02.1	M.sp. N.Ca.IN.009.10.1
M.sp. N.Cr.TU.006.03.1	M.sp. N.Ca.IN.009.10.1
M.sp. N.Cr.TU.006.05.1	M.sp. N.Ca.IN.009.10.1
M.sp. N.Cr.TU.007.02.1	M.sp. N.Ca.IN.009.10.1
M.sp. N.Cr.TU.017.04.1	M.sp. N.Ca.IN.009.10.1
M.sp. N.Cr.TU.019.02.1	M.sp. N.Ca.IN.009.10.1
M.sp. N.Ca.IN.010.01.1	M.sp. N.Ca.IN.010.07.1
M.sp. N.Ca.IN.010.02.1	M.sp. N.Ca.IN.010.07.1
M.sp. N.Ca.IN.010.06.1	M.sp. N.Ca.IN.010.07.1
M.sp. N.Ca.IN.010.07.1	M.sp. N.Ca.IN.010.07.1
M.sp. N.Ca.IN.010.08.1	M.sp. N.Ca.IN.010.07.1
M.sp. N.Ca.IN.010.10.1	M.sp. N.Ca.IN.010.07.1
M.sp. N.Ca.IN.010.11.1	M.sp. N.Ca.IN.010.07.1
M.sp. N.Ca.IN.010.12.1	M.sp. N.Ca.IN.010.07.1
M.sp. N.Ca.IN.010.14.1	M.sp. N.Ca.IN.010.07.1
M.sp. N.Ca.IN.010.15.1	M.sp. N.Ca.IN.010.07.1
M.sp. N.Ca.IN.012.15.1	M.sp. N.Ca.IN.010.07.1
M.sp. N.Ca.IN.011.10.1	M.sp. N.Ca.IN.012.03.1
M.sp. N.Ca.IN.011.12.1	M.sp. N.Ca.IN.012.03.1
M.sp. N.Ca.IN.012.01.1	M.sp. N.Ca.IN.012.03.1
M.sp. N.Ca.IN.012.03.1	M.sp. N.Ca.IN.012.03.1
M.sp. N.Ca.IN.012.04.1	M.sp. N.Ca.IN.012.03.1
M.sp. N.Ca.IN.012.08.1	M.sp. N.Ca.IN.012.03.1
M.sp. N.Ca.IN.012.12.1	M.sp. N.Ca.IN.012.03.1
M.sp. N.Ca.IN.012.14.1	M.sp. N.Ca.IN.012.03.1
M.sp. N.Ca.IN.UKN.10.1	M.sp. N.Ca.IN.012.03.1
M.sp. N.Ca.IN.007.09.1	M.sp. N.Ca.IN.013.05.1
M.sp. N.Ca.IN.013.01.1	M.sp. N.Ca.IN.013.05.1
M.sp. N.Ca.IN.013.02.1	M.sp. N.Ca.IN.013.05.1
M.sp. N.Ca.IN.013.03.1	M.sp. N.Ca.IN.013.05.1
M.sp. N.Ca.IN.013.05.1	M.sp. N.Ca.IN.013.05.1
M.sp. N.Ca.IN.013.07.1	M.sp. N.Ca.IN.013.05.1
M.sp. N.Ca.IN.013.08.1	M.sp. N.Ca.IN.013.05.1
M.sp. N.Ca.IN.013.11.1	M.sp. N.Ca.IN.013.05.1
M.sp. N.Ca.IN.013.13.1	M.sp. N.Ca.IN.013.05.1
M.sp. N.Ca.IN.013.14.1	M.sp. N.Ca.IN.013.05.1
M.sp. N.Ca.IN.014.04.1	M.sp. N.Ca.IN.013.05.1
M.sp. N.Ca.IN.014.10.1	M.sp. N.Ca.IN.013.05.1
M.sp. N.Ca.IN.015.03.1	M.sp. N.Ca.IN.013.05.1
M.sp. N.Ca.IN.015.04.1	M.sp. N.Ca.IN.013.05.1
M.sp. N.Ca.IN.015.05.1	M.sp. N.Ca.IN.013.05.1
M.sp. N.Ca.IN.015.08.1	M.sp. N.Ca.IN.013.05.1
M.sp. N.Ca.IN.015.15.1	M.sp. N.Ca.IN.013.05.1
M.sp. N.Ca.IN.011.07.1	M.sp. N.Ca.IN.015.11.1
M.sp. N.Ca.IN.015.11.1	M.sp. N.Ca.IN.015.11.1
M.sp. N.Ca.IN.015.13.1	M.sp. N.Ca.IN.015.11.1
M.sp. OAE845	M.sp. OAE845
M.sp. OAP1076	M.sp. OAE845
M.sp. Root102	M.sp. Root102
M.sp. Root695	M.sp. Root102
M.sp. Root1471	M.sp. Root1471
M.sp. Root554	M.sp. Root1471
M.sp. WSM4303	M.sp. WSM4303
M.sp. WSM4306	M.sp. WSM4303
AA22	M.wenxiniae WYCCWR10195
M.ciceri ca181	M.wenxiniae WYCCWR10195
M.sp. M5C.F.Cr.IN.023.01.1.1	M.wenxiniae WYCCWR10195
M.sp. N.Ca.ET.003.02.1	M.wenxiniae WYCCWR10195
M.sp. N.Ca.ET.004.01.1	M.wenxiniae WYCCWR10195
M.sp. N.Ca.ET.005.01.1	M.wenxiniae WYCCWR10195
M.sp. N.Ca.ET.005.04.1	M.wenxiniae WYCCWR10195
M.sp. N.Ca.ET.006.03.1	M.wenxiniae WYCCWR10195
M.sp. N.Ca.ET.007.01.1	M.wenxiniae WYCCWR10195
M.sp. N.Ca.ET.007.03.1	M.wenxiniae WYCCWR10195
M.sp. N.Ca.ET.008.02.1	M.wenxiniae WYCCWR10195
M.sp. N.Ca.ET.009.01.1	M.wenxiniae WYCCWR10195
M.sp. N.Ca.ET.012.02.1	M.wenxiniae WYCCWR10195
M.sp. N.Ca.ET.018.03.1	M.wenxiniae WYCCWR10195
M.sp. N.Ca.ET.020.01.1	M.wenxiniae WYCCWR10195
M.sp. N.Ca.ET.027.02.1	M.wenxiniae WYCCWR10195
M.sp. N.Ca.ET.033.01.1	M.wenxiniae WYCCWR10195
M.sp. N.Ca.ET.033.02.1	M.wenxiniae WYCCWR10195
M.sp. N.Ca.ET.035.01.1	M.wenxiniae WYCCWR10195
M.sp. N.Ca.ET.066.02.1	M.wenxiniae WYCCWR10195
M.sp. N.Ca.ET.077.01.1	M.wenxiniae WYCCWR10195
M.sp. N.Ca.ET.108.01.1	M.wenxiniae WYCCWR10195
M.sp. N.Ca.ET.117.02.1	M.wenxiniae WYCCWR10195
M.sp. N.Ca.ET.117.04.1	M.wenxiniae WYCCWR10195
M.sp. N.Ca.ET.119.02.1	M.wenxiniae WYCCWR10195
M.sp. N.Ca.IN.000.06.1	M.wenxiniae WYCCWR10195
M.sp. N.Ca.IN.000.18.1	M.wenxiniae WYCCWR10195
M.sp. N.Ca.IN.000.89.1	M.wenxiniae WYCCWR10195
M.sp. N.Ca.IN.001.03.1	M.wenxiniae WYCCWR10195
M.sp. N.Ca.IN.001.04.1	M.wenxiniae WYCCWR10195
M.sp. N.Ca.IN.001.07.1	M.wenxiniae WYCCWR10195
M.sp. N.Ca.IN.001.08.1	M.wenxiniae WYCCWR10195
M.sp. N.Ca.IN.001.11.1	M.wenxiniae WYCCWR10195
M.sp. N.Ca.IN.002.03.1	M.wenxiniae WYCCWR10195
M.sp. N.Ca.IN.002.07.1	M.wenxiniae WYCCWR10195
M.sp. N.Ca.IN.002.08.1	M.wenxiniae WYCCWR10195
M.sp. N.Ca.IN.002.09.1	M.wenxiniae WYCCWR10195
M.sp. N.Ca.IN.002.10.1	M.wenxiniae WYCCWR10195
M.sp. N.Ca.IN.002.11.1	M.wenxiniae WYCCWR10195
M.sp. N.Ca.IN.002.12.1	M.wenxiniae WYCCWR10195
M.sp. N.Ca.IN.003.02.1	M.wenxiniae WYCCWR10195
M.sp. N.Ca.IN.003.03.1	M.wenxiniae WYCCWR10195
M.sp. N.Ca.IN.003.04.1	M.wenxiniae WYCCWR10195
M.sp. N.Ca.IN.003.05.1	M.wenxiniae WYCCWR10195
M.sp. N.Ca.IN.003.06.1	M.wenxiniae WYCCWR10195
M.sp. N.Ca.IN.003.07.1	M.wenxiniae WYCCWR10195
M.sp. N.Ca.IN.003.08.1	M.wenxiniae WYCCWR10195
M.sp. N.Ca.IN.003.09.1	M.wenxiniae WYCCWR10195
M.sp. N.Ca.IN.003.10.1	M.wenxiniae WYCCWR10195
M.sp. N.Ca.IN.003.11.1	M.wenxiniae WYCCWR10195
M.sp. N.Ca.IN.003.12.1	M.wenxiniae WYCCWR10195
M.sp. N.Ca.IN.003.13.1	M.wenxiniae WYCCWR10195
M.sp. N.Ca.IN.003.14.1	M.wenxiniae WYCCWR10195
M.sp. N.Ca.IN.003.15.1	M.wenxiniae WYCCWR10195
M.sp. N.Ca.IN.004.02.1	M.wenxiniae WYCCWR10195
M.sp. N.Ca.IN.004.14.1	M.wenxiniae WYCCWR10195
M.sp. N.Ca.IN.009.08.1	M.wenxiniae WYCCWR10195
M.sp. N.Ca.IN.014.02.1	M.wenxiniae WYCCWR10195
M.sp. N.Ca.IN.014.06.1	M.wenxiniae WYCCWR10195
M.sp. N.Ca.IN.014.13.1	M.wenxiniae WYCCWR10195
M.sp. N.Cr.IN.000.38.1	M.wenxiniae WYCCWR10195
M.sp. N.Cr.IN.000.62.1	M.wenxiniae WYCCWR10195
M.sp. N.Cr.IN.000.80.1	M.wenxiniae WYCCWR10195
M.sp. N.Cr.IN.000.83.1	M.wenxiniae WYCCWR10195
M.wenxiniae WYCCWR10195	M.wenxiniae WYCCWR10195
M.sp. AA23	M1A
M.sp. M00.F.Ca.ET.158.01.1.1	M1A
M.sp. M00.F.Ca.ET.217.01.1.1	M1A
M.sp. N.Ca.IN.000.02.1	M1A
M.sp. N.Ca.IN.000.04.1	M1A
M.sp. N.Ca.IN.000.08.1	M1A
M.sp. N.Ca.IN.000.23.1	M1A
M.sp. N.Ca.IN.000.25.1	M1A
M.sp. N.Ca.IN.000.28.1	M1A
M.sp. N.Ca.IN.000.30.1	M1A
M.sp. N.Ca.IN.000.31.1	M1A
M.sp. N.Ca.IN.000.32.1	M1A
M.sp. N.Ca.IN.000.37.1	M1A
M.sp. N.Ca.IN.000.51.1	M1A
M.sp. N.Ca.IN.000.56.1	M1A
M.sp. N.Ca.IN.000.58.1	M1A
M.sp. N.Ca.IN.000.63.1	M1A
M.sp. N.Ca.IN.000.64.1	M1A
M.sp. N.Ca.IN.000.67.1	M1A
M.sp. N.Ca.IN.000.72.1	M1A
M.sp. N.Ca.IN.000.73.1	M1A
M.sp. N.Ca.IN.000.74.1	M1A
M.sp. N.Ca.IN.000.78.1	M1A
M.sp. N.Ca.IN.000.86.1	M1A
M.sp. N.Ca.IN.001.02.1	M1A
M.sp. N.Ca.IN.001.12.1	M1A
M.sp. N.Ca.IN.002.02.1	M1A
M.sp. N.Ca.IN.002.06.1	M1A
M.sp. N.Ca.IN.002.13.1	M1A
M.sp. N.Ca.IN.002.15.1	M1A
M.sp. N.Ca.IN.004.05.1	M1A
M.sp. N.Ca.IN.004.10.1	M1A
M.sp. N.Ca.IN.005.12.1	M1A
M.sp. N.Ca.IN.005.14.1	M1A
M.sp. N.Ca.IN.009.05.1	M1A
M.sp. N.Ca.IN.009.13.1	M1A
M.sp. N.Ca.IN.017.01.1	M1A
M.sp. N.Ca.IN.017.05.1	M1A
M.sp. N.Ca.IN.017.08.1	M1A
M.sp. N.Ca.IN.017.09.1	M1A
M.sp. N.Ca.IN.017.13.1	M1A
M.sp. N.Ca.IN.018.12.1	M1A
M.sp. N.Ce.IN.000.41.1	M1A
M.sp. N.Ce.IN.000.41.2	M1A
M.sp. N.Ce.IN.000.42.1	M1A
M.sp. N.Ce.IN.000.54.1	M1A
M.sp. N.Ce.IN.000.84.2	M1A
M.sp. N.Ce.IN.000.91.1	M1A
M.sp. N.Cr.IN.000.10.1	M1A
M.sp. N.Cr.IN.000.14.1	M1A
M.sp. N.Cr.IN.000.26.1	M1A
M.sp. N.Cr.IN.000.39.2	M1A
M.sp. N.Cr.IN.000.47.1	M1A
M.sp. N.Cr.IN.000.48.1	M1A
M.sp. N.Cr.IN.000.52.1	M1A
M.sp. N.Cr.IN.000.53.1	M1A
M.sp. N.Cr.IN.000.60.1	M1A
M.sp. N.Cr.IN.000.81.1	M1A
M.sp. N.Cr.IN.000.82.1	M1A
M.sp. WSM3862	M1A
M.sp. WSM3864	M1A
M.sp. WSM3866	M1A
M.sp. WSM3868	M1A
M.sp. WSM3873	M1A
M.sp. WSM3879	M1A
M.sp. WSM3882	M1A
M1A	M1A
M.sp. N.Ca.ET.044.01.1	M1B
M.sp. N.Ca.ET.105.01.1	M1B
M.sp. N.Ca.ET.106.01.1	M1B
M.sp. N.Ca.ET.113.01.1	M1B
M.sp. N.Ca.ET.130.01.1	M1B
M1B	M1B
M.sp. N.Ca.ET.036.01.1	M1D
M.sp. N.Ca.ET.045.02.1	M1D
M.sp. N.Ca.ET.109.02.1	M1D
M1D	M1D
M.sp. N.Ca.ET.037.02.1	M1E
M.sp. N.Ca.ET.041.01.1	M1E
M.sp. N.Ca.ET.043.01.1	M1E
M.sp. N.Ca.ET.043.02.1	M1E
M.sp. N.Ca.ET.122.02.1	M1E
M1E	M1E
M.sp. N.Ca.ET.014.02.1	M2A.046
M.sp. N.Ca.ET.024.01.1	M2A.046
M.sp. N.Ca.ET.025.02.1	M2A.046
M.sp. N.Ca.ET.038.02.1	M2A.046
M.sp. N.Ca.ET.039.01.1	M2A.046
M.sp. N.Ca.ET.040.01.1	M2A.046
M.sp. N.Ca.ET.044.03.1	M2A.046
M.sp. N.Ca.ET.046.02.1	M2A.046
M.sp. N.Ca.ET.047.01.1	M2A.046
M.sp. N.Ca.ET.049.03.1	M2A.046
M.sp. N.Ca.ET.066.01.1	M2A.046
M.sp. N.Ca.ET.067.03.1	M2A.046
M.sp. N.Ca.ET.067.03.2	M2A.046
M.sp. N.Ca.ET.085.01.2	M2A.046
M.sp. N.Ca.ET.087.02.1	M2A.046
M.sp. N.Ca.ET.107.01.1	M2A.046
M.sp. N.Ca.ET.120.01.1	M2A.046
M.sp. N.Ca.ET.121.02.1	M2A.046
M.sp. N.Ca.ET.123.01.1	M2A.046
M.sp. N.Ca.ET.128.03.1	M2A.046
M.sp. N.Ca.IN.001.09.1	M2A.046
M2A.043.02	M2A.046
M2A.043.05	M2A.046
M2A.046	M2A.046
M.sp. Bin1.14.1	M2D
M2D	M2D
M.sp. N.Ca.ET.051.01.1	M3A
M.sp. N.Ca.ET.051.03.1	M3A
M.sp. N.Ca.ET.080.02.1	M3A
M.sp. N.Ca.ET.124.01.1	M3A
M.sp. N.Ca.ET.129.01.1	M3A
M.sp. WSM3876	M3A
M3A	M3A
M.sp. N.Ca.ET.002.01.1	M4B
M.sp. N.Ca.ET.010.02.1	M4B
M.sp. N.Ca.ET.016.02.1	M4B
M.sp. N.Ca.ET.019.02.1	M4B
M.sp. N.Ca.ET.029.02.1	M4B
M.sp. N.Ca.ET.029.03.1	M4B
M.sp. N.Ca.ET.030.01.1	M4B
M.sp. N.Ca.ET.030.02.1	M4B
M.sp. N.Ca.ET.030.03.1	M4B
M.sp. N.Ca.ET.031.02.1	M4B
M.sp. N.Ca.ET.031.04.1	M4B
M.sp. N.Ca.ET.036.03.1	M4B
M4B	M4B
M.sp. L2C084A000	M7A
M.sp. N.Ca.ET.027.03.1	M7A
M.sp. N.Ca.ET.111.01.1	M7A
M.sp. N.Ca.ET.112.01.1	M7A
M.sp. N.Ca.MR.002.01.1	M7A
M.sp. N.Ca.MR.004.01.1	M7A
M.sp. N.Ca.MR.005.01.1	M7A
M.sp. N.Ca.MR.008.01.1	M7A
M.sp. N.Ca.MR.015.01.1	M7A
M.sp. N.Ca.MR.021.01.1	M7A
M.sp. N.Ca.MR.027.01.1	M7A
M.sp. N.Ce.TU.005.01.1	M7A
M.sp. N.Ce.TU.005.03.1	M7A
M.sp. N.Ce.TU.011.01.1	M7A
M.sp. N.Ce.TU.011.02.1	M7A
M.sp. N.Ce.TU.015.01.1	M7A
M.sp. N.Ce.TU.020.01.1	M7A
M7A	M7A
M.sp. M00.F.Ca.ET.149.01.1.1	M8A
M.sp. N.Ca.ET.023.01.1	M8A
M.sp. N.Ca.ET.023.04.1	M8A
M.sp. N.Ca.ET.024.03.1	M8A
M.sp. N.Ca.ET.056.02.1	M8A
M.sp. N.Ca.ET.057.03.1	M8A
M.sp. N.Ca.ET.059.03.1	M8A
M.sp. N.Ca.ET.082.01.2	M8A
M.sp. N.Ca.ET.088.01.1	M8A
M8A	M8A
M.sp. NIBR3	N3
N3	N3

## Sheet: Table S6
Table S6 – Genospecies isolated in this study that have been isolated previously
Species name	Isolate full name	Accession number	Country	Year	Source of isolation	Plant of isolation	Symbiotic prediction
M. australicum	Mesorhizobium sp. LNHC209A00	AYWT00000000.1	USA - California	NA	root nodule	Acmispon wrangelianus	symbiotic
M. australicum	Mesorhizobium sp. LNHC220B00	AYWS00000000.1	USA - California	NA	root nodule	Acmispon wrangelianus	symbiotic
M. australicum	Mesorhizobium sp. LNHC229A00	AYWQ00000000.1	USA - California	NA	root nodule	Acmispon wrangelianus	symbiotic
M. australicum	Mesorhizobium australicum WSM2073	CP003358	Australia	NA	root nodule	Biserrula pelecinus	symbiotic
M. ciceri	Mesorhizobium ciceri strain CC1192	CP015062.1; CP015063.1	Israel	1977	root nodule	Cicer arietinum	symbiotic
M. ciceri	Mesorhizobium ciceri WSM4083	JAFG00000000.1	Spain - Canary Islands	NA	root nodule/soil? periphery of the Zn-Pb mine of Les Avinieres	Bituminaria bituminosa	symbiotic
M. ciceri	Mesorhizobium sp. M7A.F.Ce.TU.012.03.2.1	CP034779.1	Turkey	2014	root nodule	Cicer echinospermum	symbiotic
M. ciceri	Mesorhizobium ciceri biovar biserrulae WSM1271	PRJNA48991	Italy	1993	root nodule	Biserrula pelecinus	symbiotic
M. ciceri	Mesorhizobium ciceri biovar biserrulae strain WSM1284	PRJNA317273	Italy	1993	root nodule	Astragalus pelecinus	symbiotic
M. ciceri	Mesorhizobium ciceri WSM1497	PRJNA323416	Greece	1995	root nodule	Biserrula pelecinus	symbiotic
M. opportunistum	Mesorhizobium sp. LNHC221B00	AYWT00000000.1	USA - California	NA	root nodule	Acmispon wrangelianus	symbiotic
M. opportunistum	Mesorhizobium sp. LNHC232B00	AYWP00000000.1	USA - California	NA	root nodule	Acmispon wrangelianus	symbiotic
M. opportunistum	Mesorhizobium sp. isolate N.Ca.MR.007.01.1	SUIC00000000.1	Morocco	2016	root nodule	Cicer arietinum	symbiotic
M. opportunistum	Mesorhizobium sp. isolate N.Ca.MR.007.02.1	SUSJ00000000.1	Morocco	2016	root nodule	Cicer arietinum	symbiotic
M. opportunistum	Mesorhizobium sp. isolate N.Ca.MR.009.01.1	SUSK00000000.1	Morocco	2016	root nodule	Cicer arietinum	symbiotic
M. opportunistum	Mesorhizobium opportunistum WSM1558	CP097252	Italy - Sardinia	1995	root nodule	Astragalus pelecinus	symbiotic
M. opportunistum	Mesorhizobium opportunistum WSM2075	CP002279	Australia	2000	root nodule	Biserrula pelecinus	symbiotic
M12A	Mesorhizobium sp. WSM4304	NSFX00000000.1	New South Wales	2007	root nodule	Cicer arietinum	symbiotic
M12A	Mesorhizobium sp. WSM4305	VFTD00000000.1	New South Wales	2007	root nodule	Cicer arietinum	symbiotic
M12A	Mesorhizobium sp. WSM4307	VFTB00000000.1	New South Wales	2007	root nodule	Cicer arietinum	symbiotic
M12A	Mesorhizobium sp. WSM4308	NSFW00000000.1	New South Wales	2007	root nodule	Cicer arietinum	symbiotic
M12A	Mesorhizobium sp. WSM4310	VFTA00000000.1	New South Wales	2007	root nodule	Cicer arietinum	symbiotic
M12A	Mesorhizobium sp. WSM4311	NSFV00000000.1	New South Wales	2007	root nodule	Cicer arietinum	symbiotic
M12A	Mesorhizobium sp. WSM4312	NSFU00000000.1	New South Wales	2007	root nodule	Cicer arietinum	symbiotic
M12A	Mesorhizobium sp. WSM4315	VFSZ00000000.1	New South Wales	2007	root nodule	Cicer arietinum	symbiotic
M13A	Mesorhizobium loti strain NZP2042	CP033334.1	New Zealand	1971	root nodule	Lotus sp.	symbiotic
M13A	Mesorhizobium sp. 113-3-9	AP023246.1	Japan	2016	root nodule	Lotus japonicus	symbiotic
M13A	Mesorhizobium sp. NZP2234	CP033364.1	USA	1982	root nodule	Lotus corniculatus	symbiotic
M13A	Mesorhizobium sp. NZP2298	CP033365.1	Canada	1889	root nodule	Lotus corniculatus	symbiotic
M13A	Mesorhizobium sp. Root172	LMHP00000000.1	NA	NA	rhizosphere	Arabidopsis thaliana	nonsymbiotic
M2I	Mesorhizobium sp. WSM4313	NSFT00000000.1	Australia	2007	root nodule	Cicer arietinum	nonsymbiotic
M8D	Mesorhizobium sp. WSM3626	AZUY00000000.1	South Africa	2004	root nodule	Lessertia diffusa	symbiotic

## Sheet: Table S7 - Amplicon seq. 16S
Table S7 – Number of OTUs classified as Mesorhizobium in 16S rRNA gene amplicon sequencing of soil DNA from Badgingarra
Soil sample	number of reads for OTU02081	number of reads for OTU01986	number of reads for OTU00165	total number of reads classified as Mesorhizobium	total number of reads
B1-1	1	0	3	4	13944
B2-1	0	0	20	20	12401
B2-2	2	4	25	31	21173
B2-3	1	0	14	15	19631
B2-4	1	2	26	29	25596
B2-5	0	2	16	18	11800
B2-6	1	0	21	22	14718
B2-7	1	0	26	27	17130
B2-8	1	1	23	25	13900
B2-9	0	0	10	10	11650
B3-1	2	2	16	20	7657
B3-2	0	0	9	9	10864
B4-1	0	0	4	4	18127

## Sheet: Table S8 - Amplicon seq. atpD
Table S8 – Number of OTUs classified as Mesorhizobium in atpD amplicon sequencing of soil DNA from Badgingarra
Number of Mesorhizobium OTUs classified with MOTHUR in the soil samples from Badgingarra using atpD primers.
Taxonomy identification	All sites	B1-1	B2-1	B2-2	B2-3	B2-4	B2-5	B2-6	B2-7	B2-8	B2-9	B3-1	B3-2	B4-1
Mesorhizobium (total)	242	40	26	45	31	32	27	31	12	32	31	79	20	8
1M-11	1	0	0	1	0	0	0	0	0	0	0	0	0	0
M11A	2	1	0	1	1	1	1	1	1	2	1	1	0	0
M2G	1	0	0	0	0	0	0	0	0	0	0	1	0	0
M2H	1	0	0	0	0	1	0	0	0	0	0	0	0	0
M8B	1	0	0	0	0	0	0	0	0	0	0	0	1	0
M8C	1	0	1	0	0	0	0	0	0	0	0	0	0	0
M8D	1	0	0	1	0	1	1	0	0	0	0	0	0	0
M8E	1	0	0	1	0	0	0	0	0	0	0	0	0	0
Mesorhizobium opportunistum	1	1	0	0	0	0	0	0	0	0	0	0	0	0
unclassified Mesorhizobium	232	38	25	41	30	29	25	30	11	30	30	77	19	8

## Sheet: Table S9 - trapped strains
Table S9 – Strains isolated from B. pelecinus cv. Casbah nodules grown in the soil samples from Badgingarra.
Isolate ID	Accession number	Country	Year	Plant of isoaltion	Genospecies	ICESym
B261B1A	JAIUIW000000000.1	Australia	2019	Biserrula pelicinus	M11A	ICEMcSym1497
B263B1A	JAIUIV000000000.1	Australia	2019	Biserrula pelicinus	M11A	ICEMcSym1497
B263B2A	JAIUIU000000000.1	Australia	2019	Biserrula pelicinus	M. opportunistum	ICEMcSym1497
B264B1A	JAIUIT000000000.1	Australia	2019	Biserrula pelicinus	M11A	ICEMcSym1497
B264B1B	JAIUIS000000000.1	Australia	2019	Biserrula pelicinus	M11A	ICEMcSym1497
B264B2A	JAIUIR000000000.1	Australia	2019	Biserrula pelicinus	M11A	ICEMcSym1497
B292B1B	JAIUIP000000000.1	Australia	2019	Biserrula pelicinus	M11A	ICEMcSym1497
B294B1A1	JAIUIO000000000.1	Australia	2019	Biserrula pelicinus	M11A	ICEMcSym1497
B283B1A	JAIUIQ000000000.1	Australia	2019	Biserrula pelicinus	M. opportunistum	ICEMoSym1558

## Sheet: Table S10 - biserrula assay
Table S10 – Symbiotic characteristics on Biserrula.
Nod+ indicates that the strain was able to induce nodule formation, fix+ and fix- indicate that the strain can or can not fix nitrogen, respectively.
Strain ID	Genospecies	Source of Isolation	ICESym	Nodulation	Fixation
B2-5-11	M11A	soil	ICEMcSym1497	nod+	fix+
B2-5-6	M11A	soil	ICEMcSym1497	nod+	fix-
B2-5-7	M. australicum	soil	ICEMcSym1497	nod+	fix+
B2-5-8	M11A	soil	ICEMcSym1497	nod+	fix+
B2-5-9	M. australicum	soil	ICEMcSym1497	nod+	fix+
B261B1A	M11A	plant	ICEMcSym1497	nod+	fix+
B2-6-2	M2I	soil	ICEMcSym1497	nod+	fix+
B263B1A	M11A	plant	ICEMcSym1497	nod+	fix+
B263B2A	M. opportunistum	plant	ICEMcSym1497	nod+	fix+
B264B1A	M11A	plant	ICEMcSym1497	nod+	fix+
B264B1B	M11A	plant	ICEMcSym1497	nod+	fix+
B264B2A	M11A	plant	ICEMcSym1497	nod+	fix+
B2-6-5	M8D	soil	ICEMcSym1497	nod+	fix+
B2-6-6	M11A	soil	ICEMcSym1497	nod+	fix+
B2-6-7	M11A	soil	ICEMcSym1497	nod+	fix+
B2-7-2	M2I	soil	ICEMcSym1497	nod+	fix+
B283B1A	M. opportunistum	plant	ICEMcSym1558	nod+	fix+
B2-8-9	M2I	soil	ICEMcSym1497	nod+	fix-
B292B1B	M11A	soil	ICEMcSym1497	nod+	fix+
B294B1A1	M11A	plant	ICEMcSym1497	nod+	fix+
B294B1B	M11A	plant	ICEMcSym1497	nod+	fix+
WSM1497	M. ciceri	plant	ICEMcSym1497	nod+	fix+

[truncated: 6 more sheets: Table S11 - R7A conjugations, Table S12 - meso symbiosis gene, Table S13 - rhizobium search, Table S14 - MGE in complete gen, Table S15 - MOB, Table S16 -  trb locus tags]
